# Supplementary material for: Passive Daytime Radiative Cooling of Silica Aerogels
Source: Nanomaterials (Basel). 2023 Jan 24;13(3):467. doi: 10.3390/nano13030467 (PMC9919039; doi:10.3390/nano13030467)
Supplement: Supplementary file 1 [file nanomaterials-13-00467-s001.zip]

Archive with 1 entries (1 files):
- nanomaterials-2150928-supplementary.pdf
